# Supplementary material for: A Systems-Pharmacology Analysis of Herbal Medicines Used in Health Improvement Treatment: Predicting Potential New Drugs and Targets
Source: Evid Based Complement Alternat Med. 2013 Nov 28;2013:938764. doi: 10.1155/2013/938764 (PMC3863530; doi:10.1155/2013/938764)
Supplement: Supplementary file 2 [file 938764.f2.xlsx]

## Sheet: Sheet1
Table S2. The information of all compounds belong to blood-tonifying herbs
TCM name	Compounds name	Oral Bioavailability	Drug-likeness
Radix paeoniae alba	Dodecyl alcohol	18.4633	0.03281
Radix paeoniae alba	2，2-DIMETHYLCYCLOHEXANOL	82.5411	0.022903
Radix paeoniae alba	CEDRENE	55.561	0.10498
Radix paeoniae alba	ethyl salicylate	23.1505	0.037511
Radix paeoniae alba	2-Methoxyphenol	46.997	0.019927
Radix paeoniae alba	benzyl alcohol	60.0938	0.013827
Radix paeoniae alba	β-phenylethyl alcohol	21.9341	0.017356
Radix paeoniae alba	2,6-Ditertbutyl-4-methylphenol	39.5512	0.071984
Radix paeoniae alba	2-acetyl pyrole	58.9169	0.014023
Radix paeoniae alba	phenol	36.0504	0.010539
Radix paeoniae alba	nonyl phenol	25.2563	0.067762
Radix paeoniae alba	p-cresol	52.6854	0.014695
Radix paeoniae alba	9,12-Octadecadienoic acid,methyl ester	41.9344	0.16791
Radix paeoniae alba	m-cresol	53.9548	0.014782
Radix paeoniae alba	m-tert-butyl phenol	40.6471	0.031475
Radix paeoniae alba	thymol	37.1544	0.030033
Radix paeoniae alba	carvacrol	39.2428	0.029779
Radix paeoniae alba	9-OCTADECENE	19.5002	0.091417
Radix paeoniae alba	9-Methylene-9H-fluorene	26.8671	0.094202
Radix paeoniae alba	α-cedrene	55.561	0.10498
Radix paeoniae alba	Paeonolum	22.943	0.039184
Radix paeoniae alba	myristic acid	21.1812	0.066784
Radix paeoniae alba	Octacosane	8.14661	0.36732
Radix paeoniae alba	n-eicosane	8.46052	0.12999
Radix paeoniae alba	DIPROPYL PHTHALATE	66.2964	0.099613
Radix paeoniae alba	2,3-Butanediol	34.8739	0.0056516
Radix paeoniae alba	Dibutyl phthalate	32.6919	0.13413
Radix paeoniae alba	Henicosane	8.41291	0.15364
Radix paeoniae alba	(-)-Nopinone	57.8602	0.053348
Radix paeoniae alba	DOTRIACONTANE	8.0348	0.46175
Radix paeoniae alba	Stearic acid	17.8254	0.14084
Radix paeoniae alba	Dodecyl aldehyde	21.4714	0.033475
Radix paeoniae alba	N-HEPTADECANE	7.33599	0.074658
Radix paeoniae alba	n-Tridecane	17.9028	0.03102
Radix paeoniae alba	Pentadecanoic acid	20.1846	0.081478
Radix paeoniae alba	Salicylic acid	62.5086	0.027213
Radix paeoniae alba	2,6-Di-tert-butylphenol	38.9045	0.063535
Radix paeoniae alba	(?)-cis-Myrtenol	49.7886	0.059011
Radix paeoniae alba	Myrtanol?	49.6649	0.058729
Radix paeoniae alba	cedrol	86.4809	0.12173
Radix paeoniae alba	Acetic anhydride	45.1336	0.008045
Radix paeoniae alba	Ethyl acetate	45.0163	0.0045269
Radix paeoniae alba	FITONE	23.3024	0.09759
Radix paeoniae alba	23-hydroxybetulinic acid	16.9118	0.76606
Radix paeoniae alba	24-methylenecycloartanol	39.2663	0.78773
Radix paeoniae alba	3β,23-dihydroxy-oleana-11,13(18)-dien-28-oic acid	21.5303	0.74505
Radix paeoniae alba	3β-hydroxy-11-oxo-olean-12-en-28-oic acid	13.4949	0.74119
Radix paeoniae alba	2 - methyl - 3 - (2 - propenyl) - phenol	52.0607	0.030365
Radix paeoniae alba	3β-hydroxy-oleana-11,13(18)-dien-28-oic acid	17.1084	0.75799
Radix paeoniae alba	betulinic acid	20.9855	0.77596
Radix paeoniae alba	hederagenin	20.5381	0.74322
Radix paeoniae alba	oleanolic acid	29.6006	0.75591
Radix paeoniae alba	Pyrogallol	23.7389	0.022768
Radix paeoniae alba	Methyl gallate	30.9079	0.051049
Radix paeoniae alba	Ethyl gallate	25.6147	0.058527
Radix paeoniae alba	(Z)-(1S,5R)-beta-pinen-10-yl-beta-vicianoside	50.3153	0.6748
Radix paeoniae alba	11alpha,12alpha-epoxy-3beta-23-dihydroxy-30-norolean-20-en-28,12beta-olide	64.7739	0.37586
Radix paeoniae alba	albiflorin R1	26.1836	0.8212
Radix paeoniae alba	2-hydroxy-propionic acid propyl ester	25.5006	0.013723
Radix paeoniae alba	gallotannin	7.3639	0.03337
Radix paeoniae alba	kaempferol-3,7-di-O-beta-D-glucoside	71.4365	0.70635
Radix paeoniae alba	kaempferol-3-O-beta-D-glucoside	41.9411	0.73616
Radix paeoniae alba	lactinolide	96.6429	0.074692
Radix paeoniae alba	paeoniflorigenone	25.3052	0.36678
Radix paeoniae alba	palbinone	43.5562	0.53276
Radix paeoniae alba	Gallic acid	31.6774	0.044561
Radix paeoniae alba	1,2,3,4,6-pentagalloylglucose	3.01372	0.20909
Radix paeoniae alba	albiflorin	49.1213	0.79711
Radix paeoniae alba	paeoniflorigenone	25.3052	0.36678
Radix paeoniae alba	2-Hexyl-1-decanol	17.0773	0.067056
Radix paeoniae alba	paeonilactone C	17.8431	0.29728
Radix paeoniae alba	paeonioflorin	32.5837	0.78709
Radix paeoniae alba	paeonol	21.2902	0.03918
Radix paeoniae alba	β-sitosterol	36.9139	0.75102
Radix paeoniae alba	1,2,3,6-tetra-O-galloyl-β-D-glucose	3.01372	0.34047
Radix paeoniae alba	albiflorin	66.6408	0.77044
Radix paeoniae alba	alexandrin	36.9139	0.62437
Radix paeoniae alba	benzoic acid	35.1974	0.019648
Radix paeoniae alba	benzoyl paeoniflorin	31.2745	0.74612
Radix paeoniae alba	catechin	62.6484	0.24163
Radix paeoniae alba	4-chloro-Butanoic acid	85.8183	0.0063724
Radix paeoniae alba	galloylpaeoniflorin	3.02842	0.42335
Radix paeoniae alba	oxypaeoniflorin	21.8766	0.78208
Radix paeoniae alba	paeonilactone A	104.942	0.075556
Radix paeoniae alba	paeonilactone B	97.7935	0.076476
Radix paeoniae alba	30-norhederagenin	40.1578	0.76857
Radix paeoniae alba	6-O-β-D-glucopyranosyl-lactinolide	37.5396	0.36007
Radix paeoniae alba	11α，12α-epoxy-3β,23-dihydroxy-30-norolean-20(29)-en-28	11.58	0.45947
Radix paeoniae alba	3β-hydroxyolean-12-en-28-al	17.6746	0.73307
Radix paeoniae alba	Paeonin	13.7082	0.69138
Radix paeoniae alba	glucogallin	12.1596	0.24975
Radix paeoniae alba	Cis-5-Octen-1-ol	31.8449	0.011198
Radix paeoniae alba	1-O-(b-d-Glucopyranosyl)paeonisuffrone	9.50476	0.44454
Radix paeoniae alba	Paeonilactinone	55.082	0.069033
Radix paeoniae alba	11α,12α-epoxy-3β,23-di-hydroxyolean-28,13β-olide	9.92531	0.80273
Radix paeoniae alba	furfural	35.2598	0.010396
Radix paeoniae alba	butyl alcohol	91.1066	0.0021365
Radix paeoniae alba	3-Hydroxypyridine	36.4452	0.010813
Radix paeoniae alba	2-Furyl methyl ketone	49.1021	0.014334
Radix paeoniae alba	benzaldehyde	32.628	0.014162
Radix paeoniae alba	5-Hexen-3-one	74.201	0.0065372
Radix paeoniae alba	5-methyl-2-furfural	47.2389	0.018018
Radix paeoniae alba	methyl benzoate	45.6583	0.023743
Radix paeoniae alba	phenyl acetaldehyde	18.5909	0.017815
Radix paeoniae alba	acetophenone	49.2958	0.018647
Radix paeoniae alba	furfural alcohol	48.8664	0.010092
Radix paeoniae alba	4,7-dimethyl benzofuran	55.6583	0.041111
Radix paeoniae alba	α,α-dimethylbenzyl alcohol	43.0487	0.02573
Radix paeoniae alba	methyl salicylate	42.4981	0.03203
Radix paeoniae alba	perilla alcohol	45.7509	0.028298
Radix paeoniae alba	α-hydroxy-acetophenone	21.1222	0.02411
Polygonum multiflorum	Cianidanol	52.875	0.24157
Polygonum multiflorum	emodin-8-O-β-D-glueoside	23.1164	0.79515
Polygonum multiflorum	Hydroquinone	39.6552	0.015607
Polygonum multiflorum	p-hydroxybenzaldehyde	29.9764	0.020117
Polygonum multiflorum	emodin-6,8-dimethylether	17.9895	0.29543
Polygonum multiflorum	n-Butyl-β-D-fructopyranoside	39.4258	0.078964
Polygonum multiflorum	Rutin	7.59649	0.68285
Polygonum multiflorum	Luteolin	1.32091	0.24552
Polygonum multiflorum	Kaempferol	58.4777	0.24066
Polygonum multiflorum	HOMOORIENTIN	15.5869	0.75938
Polygonum multiflorum	physeion-8-O-β-D—glueoside	22.6235	0.76884
Polygonum multiflorum	emodin-3-ether	76.5367	0.2668
Polygonum multiflorum	2-acetylemodin	17.9259	0.33552
Polygonum multiflorum	emodin-3-ether	45.0889	0.64078
Polygonum multiflorum	ethyl oleate	32.3974	0.19064
Polygonum multiflorum	Rhein	20.4178	0.27678
Polygonum multiflorum	Sitosterol-3-O-β-D-glucoside	36.9139	0.64078
Polygonum multiflorum	polydatin	95.9798	0.49761
Polygonum multiflorum	caffeic acid	90.3754	0.050078
Polygonum multiflorum	secoxyloganin	69.44	0.39231
Polygonum multiflorum	pterostilbene	53.0103	0.14009
Polygonum multiflorum	sennoside B	66.2125	0.084203
Polygonum multiflorum	Chrysophanol	18.8756	0.2094
Polygonum multiflorum	Schisandrin	20.4635	0.65967
Polygonum multiflorum	Chrysarobin	32.273	0.18195
Polygonum multiflorum	Aloe-emodin	19.1307	0.2409
Polygonum multiflorum	Epicatechin	53.889	0.24165
Polygonum multiflorum	Gallic acid	50.1718	0.044561
Polygonum multiflorum	Stilbene glucoside	18.6106	0.58616
Polygonum multiflorum	2，3，5，4-tetrahydroxystilbene—2—0-(6’-0-acetyl)一 β-D—gIucopyranoside	15.607	0.65438
Polygonum multiflorum	(2，3，5，4’-tetrahydroxystilbene-2-O-(6”-0-α- D-glucopy ranosyl)-β-D-glueopyrano—side)	79.7737	0.76521
Polygonum multiflorum	tricin	29.063	0.33891
Polygonum multiflorum	2-methoxy-6-acety-7-melhyljuglone	26.0525	0.13299
Polygonum multiflorum	N-trans- ferulovl-3-methyldopamine	6.93437	0.33805
Polygonum multiflorum	ELEUTHEROSIDE A	36.9139	0.62416
Polygonum multiflorum	physcion	22.08	0.26658
Polygonum multiflorum	polygonimitinC)	5.0643	0.68571
Polygonum multiflorum	torachrysone-8-0-β-D- glucopyranoside	16.7529	0.59754
Polygonum multiflorum	6-methoxy-2-acetyl-3-methy-1，4-naph thoquinone-8-0 -β-D-glucopyranoside-qt	44.1713	0.6343
Polygonum multiflorum	beta-Sitosterol	36.9139	0.75096
Polygonum multiflorum	emotion-l，6-dime-thylether	68.7448	0.33743
Polygonum multiflorum	Lecithin	0.266908	0.29612
Polygonum multiflorum	Phosphatidic acid	19.2766	0.05318
Polygonum multiflorum	chrysophanol-8-0-β-D-glucopyranoside	23.2734	0.82083
Polygonum multiflorum	questin	20.199	0.26625
Polygonum multiflorum	physcion-8-β-D-(6’-O-acetyl)glucoside	3.34494	0.87711
Polygonum multiflorum	Methyl gallate	31.6869	0.051017
Polygonum multiflorum	Lecithin	0.266908	0.29612
Polygonum multiflorum	Phosphatidyle thanolamine	20.6852	0.47001
Polygonum multiflorum	Glycerophosphoric acid	48.2281	0.022416
Polygonum multiflorum	eitreorosein	24.5725	0.27379
Polygonum multiflorum	L-ALPHA-PHOSPHATIDYLINOSITOL	8.96258	0.20696
Polygonum multiflorum	2,6-Dihydroxybenzoic acid	30.5858	0.0358
Polygonum multiflorum	questinol	22.9055	0.30359
Polygonum multiflorum	chrysophanol anthrone	23.3728	0.18211
Polygonum multiflorum	copaene	31.4051	0.12399
Polygonum multiflorum	(E，E)-2，4-decadienal	51.0399	0.020894
Polygonum multiflorum	Hexanoic acid	73.0752	0.0090083
Polygonum multiflorum	eicosane	8.46052	0.12963
Polygonum multiflorum	6，10，14-trimethyl-2-pentadecanone	23.3024	0.097068
Polygonum multiflorum	2-acetylemedin	27.686	0.3698
Polygonum multiflorum	resveratrol	39.1751	0.10909
Polygonum multiflorum	piceid	20.6063	0.46459
Polygonum multiflorum	5-Hydroxymethylfurfural	30.411	0.019429
Polygonum multiflorum	Succinic acid	29.6278	0.012082
Angelica sinensis	(+)-2-Pinen-4-one	50.6314	0.061837
Angelica sinensis	(1R,2S,4R)-1-ethyl-1-methyl-2,4-bis(1-methylethyl)cyclohexane	15.0082	0.05873
Angelica sinensis	1-dodecene	17.7407	0.024657
Angelica sinensis	p-ethylphenol	49.1779	0.018346
Angelica sinensis	p-isopropylbenzaldehyde	37.0067	0.029011
Angelica sinensis	phenol	56.7858	0.010539
Angelica sinensis	phosphatdic acid	18.6543	0.053181
Angelica sinensis	phosphatidylethanolamine	20.6852	0.46937
Angelica sinensis	phosphatidylinositol	12.6625	0.28514
Angelica sinensis	phthalic acid	72.3169	0.042087
Angelica sinensis	phthalic anhydride	47.3129	0.044303
Angelica sinensis	safrole	44.3864	0.047129
Angelica sinensis	scopoletin	61.052	0.076154
Angelica sinensis	1-hexadecanol	13.3229	0.078137
Angelica sinensis	sebacic acid	26.6581	0.051148
Angelica sinensis	sedanolide	62.4583	0.065307
Angelica sinensis	senkyunolide B	40.8291	0.08206
Angelica sinensis	senkyunolide C	46.7455	0.081113
Angelica sinensis	senkyunolide D	24.2588	0.096253
Angelica sinensis	senkyunolide E	14.8354	0.080285
Angelica sinensis	senkyunolide I	46.7455	0.081113
Angelica sinensis	senkyunolide	68.2779	0.065963
Angelica sinensis	sphingomyelin	0.311397	0.50661
Angelica sinensis	tetrandrine	10.4225	0.10166
Angelica sinensis	2'-Hydroxy-5'-methylacetophenone	27.18	0.031822
Angelica sinensis	tridecene	17.6929	0.03167
Angelica sinensis	vanillin	43.012	0.032603
Angelica sinensis	verbenone	50.6606	0.061837
Angelica sinensis	widdrene	56.4287	0.1167
Angelica sinensis	α-acoradiene	40.9845	0.072677
Angelica sinensis	α-cedrene	55.561	0.10498
Angelica sinensis	α-copaene	29.3285	0.12401
Angelica sinensis	α-pinene	46.1998	0.052565
Angelica sinensis	β-acoradiene	40.6509	0.072942
Angelica sinensis	β-bisabolene	25.3466	0.055382
Angelica sinensis	2,3,5-trimethyl-1,4-benzenediol	53.7428	0.034569
Angelica sinensis	β-cadinene	17.3309	0.077383
Angelica sinensis	β-chamigrene	31.0749	0.080679
Angelica sinensis	β-farnesene	18.0667	0.047596
Angelica sinensis	β-myrcene	26.965	0.015231
Angelica sinensis	β-ocimene-X	69.1337	0.14581
Angelica sinensis	β-selinene	27.8708	0.081038
Angelica sinensis	β-terpinene	44.0514	0.022293
Angelica sinensis	γ-cadinene	19.2855	0.077329
Angelica sinensis	γ-terpinene	26.8584	0.022241
Angelica sinensis	n-Butylidenephthalide	42.8983	0.067395
Angelica sinensis	2,3-dimethylphenol	53.1288	0.020879
Angelica sinensis	6β,9-dihydroxy- (+)-α-pinene	64.844	0.073712
Angelica sinensis	9-hydroxy- (+)- α-pinene- 6 β -O -D-glucoside	68.4305	0.28606
Angelica sinensis	riligustilide	12.5635	0.70365
Angelica sinensis	senkyunolide O	2.13837	0.81743
Angelica sinensis	3,9-dihydroxyl-ligustilide	29.8318	0.094733
Angelica sinensis	( Z )-butylidene phthalide	25.286	0.067404
Angelica sinensis	(3Z)-(3aR,6S,3'R,8'S)-3a.8',6.3'-diligustilide	14.0062	0.662
Angelica sinensis	3-butylidene-4,5-dihydro-2(1,3 H )-1-isobenzofuranol	70.4385	0.065913
Angelica sinensis	11-angeloylsenkyunolide F	4.54324	0.39031
Angelica sinensis	coniferyl ferulate and	108.348	0.058008
Angelica sinensis	2,4,6-trimethyl-Octane	29.1407	0.018723
Angelica sinensis	2, 3, 6-trimethylbenzoic acid	39.7146	0.039446
Angelica sinensis	β-sitosterol	36.9139	0.7496
Angelica sinensis	uracil	42.5256	0.016445
Angelica sinensis	hyperoside	1.7009	0.76905
Angelica sinensis	hyperoside-qt	8.44263	0.27525
Angelica sinensis	D-mannitol	20.6338	0.033684
Angelica sinensis	allantoin	98.712	0.033658
Angelica sinensis	caffeic acid	76.1167	0.050078
Angelica sinensis	chlorogenic acid	11.9327	0.32621
Angelica sinensis	2,4,6-trimethylbenzaldehyde	37.8033	0.03176
Angelica sinensis	sucrose	2.09924	0.2273
Angelica sinensis	3-Butylphthalide	24.2812	0.065971
Angelica sinensis	3-Butylidene-4-hydroxyphthalide	70.1762	0.081639
Angelica sinensis	E-Butylidenephthalide	25.286	0.067404
Angelica sinensis	Senkyunolide A	65.5888	0.066754
Angelica sinensis	6,7-Epoxyligustilide	31.0742	0.10099
Angelica sinensis	Senkyunolide F	33.7513	0.079244
Angelica sinensis	Senkyunolide H	33.2499	0.096018
Angelica sinensis	6,7-Dihydroxyligustilide	22.3795	0.096026
Angelica sinensis	2,4-dihydroxyacetophenone	36.4914	0.033526
Angelica sinensis	2,5-Dimethylbenzaldehyde	38.8499	0.024964
Angelica sinensis	2,6,6-trimethyl-2,4-cycloheptadien-1-one	53.1312	0.030033
Angelica sinensis	(3E)-3-Octadecene	19.5002	0.091902
Angelica sinensis	2,6-dimethyl-2,4,6-Octatriene	14.7455	0.015096
Angelica sinensis	2-(1-oxopentyl)-Benzoic acid	78.26	0.063097
Angelica sinensis	2-Hexenyl hexanoate	19.3928	0.040466
Angelica sinensis	2-Methylhexadecanoic acid	20.2279	0.11414
Angelica sinensis	2-methoxy-4-[(1Z)-prop-1-en-1-yl]phenol	20.7267	0.036319
Angelica sinensis	2-methyl-5-decanone	26.788	0.024499
Angelica sinensis	2-methylbut-3-en-2-ol	38.9556	0.006871
Angelica sinensis	2-methyldodecan-5-one	13.1616	0.038615
Angelica sinensis	22,23-dihydrostigmasterol	36.9139	0.75274
Angelica sinensis	3,4-dimethylbenzaldehyde	39.9945	0.024904
Angelica sinensis	(E)-ligustilide	26.5693	0.066555
Angelica sinensis	3,7-dimethyl-Nonane	17.4771	0.018598
Angelica sinensis	3-butylidenephthalide	60.3337	0.067328
Angelica sinensis	3-carene	45.1981	0.04265
Angelica sinensis	4,6,6-trimethyl-3-oxo-1,4-Cyclohexadiene-1-carboxaldehyde	48.9429	0.043076
Angelica sinensis	4-Methyl-6-hepten-3-one	78.3754	0.013063
Angelica sinensis	4-Octanone	19.7838	0.011278
Angelica sinensis	4-ethylresorcinol	46.4483	0.025434
Angelica sinensis	4-terpineol	40.7333	0.031565
Angelica sinensis	5-Hydroxy-1H-indole	63.1379	0.033201
Angelica sinensis	6,7,3',8'-diligustilide	12.1964	0.70365
Angelica sinensis	(S)-methionine	81.2625	0.013055
Angelica sinensis	6-Undecanol	25.7686	0.023933
Angelica sinensis	6-methoxy-7-hydroxycoumarin	36.5216	0.07614
Angelica sinensis	6-n-butyl-1,4-cycloheptadiene	30.9136	0.02363
Angelica sinensis	7,10-Pentadecadiynoicacid	41.4964	0.086694
Angelica sinensis	AC1LAIPP	7.18242	0.30969
Angelica sinensis	Dipentyl ketone	19.1748	0.024244
Angelica sinensis	Isoamylbenzene	35.6936	0.025208
Angelica sinensis	Levistolid A	8.45431	0.81737
Angelica sinensis	Sodium ferulate	10.9812	0.059579
Angelica sinensis	Stigmasterol	43.8299	0.75958
Angelica sinensis	(Z)-2-angeloyloxymethyl-2-butenoic acid	77.101	0.044684
Angelica sinensis	Succinic Acid	25.2912	0.012079
Angelica sinensis	Tropone	47.4056	0.01246
Angelica sinensis	acetophenone	49.2958	0.018648
Angelica sinensis	acoradiene	40.3032	0.072958
Angelica sinensis	adenine	63.2324	0.034832
Angelica sinensis	alloocimene	15.2233	0.015204
Angelica sinensis	anchoic acid	19.9637	0.041294
Angelica sinensis	anisic acid	29.3366	0.031857
Angelica sinensis	aromadendrene	18.2125	0.10418
Angelica sinensis	azelaic acid	19.9637	0.041294
Angelica sinensis	(Z)-ligustilide	50.4801	0.066555
Angelica sinensis	b-Cadinene	17.1771	0.077346
Angelica sinensis	bergamotene	20.1809	0.090054
Angelica sinensis	bicycloelemene	18.0078	0.080682
Angelica sinensis	butanoic acid	21.6212	0.0046024
Angelica sinensis	butylidenephthalide	41.7388	0.067395
Angelica sinensis	butylphthalide	49.0772	0.066747
Angelica sinensis	butyraldehyde	68.8557	0.0022101
Angelica sinensis	camphoric acid	99.1288	0.065643
Angelica sinensis	capric acid	26.7381	0.027297
Angelica sinensis	carvacrol	46.237	0.029781
Angelica sinensis	1(3H)-Isobenzofuranone	42.1735	0.082017
Angelica sinensis	coniferyl ferulate	4.54324	0.39042
Angelica sinensis	cuparene	38.8696	0.074939
Angelica sinensis	daucosterol	20.6319	0.62413
Angelica sinensis	decanedioic acid	19.5461	0.051169
Angelica sinensis	diethylborinic acid	26.7966	0.0043892
Angelica sinensis	dl-limonene	39.6488	0.022354
Angelica sinensis	dodecane	17.7374	0.02413
Angelica sinensis	eucarvone	53.1312	0.030033
Angelica sinensis	ferulic acid	54.0057	0.058046
Angelica sinensis	galacturonic acid	45.2939	0.044648
Angelica sinensis	1,1,5-trimethyl-2-formylcyclohexa-2,5-diene-4-one	48.9429	0.043076
Angelica sinensis	hexadecanoic acid	19.2966	0.098535
Angelica sinensis	isoeugenol	68.1287	0.036333
Angelica sinensis	lecithin	0.307085	0.40472
Angelica sinensis	ledol	83.3432	0.12058
Angelica sinensis	ligustilide	50.8312	0.066555
Angelica sinensis	m-Xylylaldehyde	39.326	0.025006
Angelica sinensis	m-ethylphenol	51.3027	0.018403
Angelica sinensis	myrcene	26.965	0.015231
Angelica sinensis	n-butylphthalide	49.0772	0.066747
Angelica sinensis	n-decanal	29.8106	0.020124
Angelica sinensis	1,5,5,6-tetramethyl-1,3-Cyclohexadiene	39.2229	0.028742
Angelica sinensis	n-heptanal	17.0856	0.0080592
Angelica sinensis	n-tetradecanol	14.1899	0.051747
Angelica sinensis	niacin	42.2844	0.020166
Angelica sinensis	nonaylaldehyde	18.7202	0.015195
Angelica sinensis	o-cresol	58.6111	0.015391
Angelica sinensis	o-methoxyphenol	44.9159	0.019931
Angelica sinensis	p-cresol	52.6854	0.014696
Angelica sinensis	p-cymen-α-ol	46.237	0.029781
Angelica sinensis	p-cymol	27.2546	0.022462
Angelica sinensis	p-ethylbenzaldehyde	32.5245	0.023229
Rehmannia glutinosa	2[4'-hydroxyphenyl]-ethyl hexacosanoate	13.116	0.53298
Rehmannia glutinosa	5-hydroxymethyl-furaldehyde	49.1349	0.019429
Rehmannia glutinosa	aeginetic acid	48.3148	0.12732
Rehmannia glutinosa	Ajugol	16.871	0.32141
Rehmannia glutinosa	Ajugoside	81.6808	0.44529
Rehmannia glutinosa	catalpinoside	94.6499	0.43919
Rehmannia glutinosa	catalpol	5.06825	0.43908
Rehmannia glutinosa	catalpol-qt	103.207	0.103
Rehmannia glutinosa	Cerebroside	12.504	0.11001
Rehmannia glutinosa	Cistanoside A	3.3995	0.33133
Rehmannia glutinosa	Cistanoside F	33.8712	0.68759
Rehmannia glutinosa	cycloprop-aneoctanoic acid,2-hexyl-methyl ester	22.9377	0.15004
Rehmannia glutinosa	Danmelittoside	40.0046	0.36797
Rehmannia glutinosa	5-hydroxymethyl-furoic acid	51.7214	0.025955
Rehmannia glutinosa	Dihydrocatalpol	107.172	0.43633
Rehmannia glutinosa	D-mannitol	10.6792	0.033648
Rehmannia glutinosa	Forsythiaside	3.04859	0.60818
Rehmannia glutinosa	geniposide	39.7082	0.44268
Rehmannia glutinosa	glutinoside	72.3119	0.5181
Rehmannia glutinosa	jiofuran	30.327	0.060112
Rehmannia glutinosa	jioglutin A	90.6985	0.12634
Rehmannia glutinosa	jioglutin B	90.7068	0.12631
Rehmannia glutinosa	jioglutin C	2.54773	0.12953
Rehmannia glutinosa	jioglutin D	39.022	0.14406
Rehmannia glutinosa	5-oxoproline	112.204	0.020388
Rehmannia glutinosa	jioglutin E	81.903	0.096821
Rehmannia glutinosa	jioglutolide	86.9461	0.06453
Rehmannia glutinosa	Jioglutoside A	103.236	0.39455
Rehmannia glutinosa	Jioglutoside B	90.9976	0.84326
Rehmannia glutinosa	Jionoside A	3.62335	0.36126
Rehmannia glutinosa	Jionoside B	4.27429	0.3453
Rehmannia glutinosa	leonuride	117.382	0.32838
Rehmannia glutinosa	melittoside	38.5505	0.79976
Rehmannia glutinosa	methyl hexadecadienoate	16.9122	0.11854
Rehmannia glutinosa	methyl palmitoleate	34.6123	0.1172
Rehmannia glutinosa	6-O-p-coumaroylajugol	26.13	0.84811
Rehmannia glutinosa	methyl-2,6,10-trimethyltridecanoate	3.01372	-0.022564
Rehmannia glutinosa	Purpureaside C	3.14455	0.37671
Rehmannia glutinosa	Rehmaglutin B	64.6175	0.11221
Rehmannia glutinosa	Rehmaglutin C	29.9419	0.076037
Rehmannia glutinosa	Rehmaionoside A	36.2568	0.33242
Rehmannia glutinosa	Rehmaionoside B	16.674	0.3324
Rehmannia glutinosa	Rehmaionoside C	63.4995	0.33601
Rehmannia glutinosa	rehmannioside B	45.9907	0.88237
Rehmannia glutinosa	rehmannioside C	112.398	0.86018
Rehmannia glutinosa	6-O-p-hydroxybenzoylajugol	4.53176	0.81093
Rehmannia glutinosa	Rehmapicroside	52.4965	0.25764
Rehmannia glutinosa	succinic acid	17.7374	0.012088
Rehmannia glutinosa	beta-Sitosterol	36.9139	0.75096
Rehmannia glutinosa	4-Hydroxy-3-methoxycinnamic acid	39.3269	0.058068
Rehmannia glutinosa	Rehmannioside A	25.9484	0.87116
Rehmannia glutinosa	Rehmaglutin A	29.6975	0.098944
Rehmannia glutinosa	Rehmaglutin D	57.0256	0.09657
Rehmannia glutinosa	6-O-vanilloylajugol	23.4353	0.83925
Rehmannia glutinosa	Stigmasterol	43.8299	0.75667
Rehmannia glutinosa	dihydroxy-β-ionone	22.1401	0.053723
Rehmannia glutinosa	docosanoic acid	15.6884	0.26054
Rehmannia glutinosa	echinacoside	3.14455	0.37722
Rehmannia glutinosa	Daucosterol	36.9139	0.62416
Rehmannia glutinosa	Succinic acid	29.6278	0.012082
Rehmannia glutinosa	Eicosanoic acid	16.6564	0.19499
Rehmannia glutinosa	Verbascoside	2.94139	0.62577
Rehmannia glutinosa	Lauric acid	22.7405	0.043637
Rehmannia glutinosa	Heptadecanoic acid	7.29416	0.1183
Rehmannia glutinosa	8-EPILOGANIC ACID	92.7727	0.40036
Rehmannia glutinosa	pentadecanoic acid	20.1846	0.081478
Rehmannia glutinosa	Aucubin	33.6024	0.33311
Rehmannia glutinosa	Linoleic acid	11.3128	0.14381
Rehmannia glutinosa	palmitoleic acid	35.7759	0.099808
Rehmannia glutinosa	nonadecanoic acid	17.2084	0.16641
Rehmannia glutinosa	melittoside	30.9942	0.79977
Rehmannia glutinosa	leonuride	117.382	0.32838
Rehmannia glutinosa	Geniposide	13.59	0.44136
Rehmannia glutinosa	oxyrehmaionoside	17.5299	0.41306
Rehmannia glutinosa	Acetylcatalpol	22.9182	0.58478
Rehmannia glutinosa	ECHINACOSIDE	3.14455	0.37722
Rehmannia glutinosa	6-O-sechajugol	47.9479	0.64266
Rehmannia glutinosa	trihydroxy-β-ionone	24.5284	0.099954
Rehmannia glutinosa	rehmapicrogenin	61.0408	0.051018
Rehmannia glutinosa	6-O-E-feruloyl ajugol	27.7306	0.82474
Rehmannia glutinosa	6-O-P-hydroxybenzoate ajugol	23.459	0.84073
Rehmannia glutinosa	6-O-Z-feruloyl ajugol	27.7306	0.82474
Rehmannia glutinosa	6-O-(4"-O-α-L-rhamnopyranosyl)vanilloyl ajugol	12.6247	0.52018
Rehmannia glutinosa	Acteoside	2.94139	0.6246
Rehmannia glutinosa	jiocarotenoside A1	31.2004	0.49805
Rehmannia glutinosa	jiocarotenoside A2	47.3435	0.49807
Note：This table covers blood-tonifying TCM name， compounds name in each TCM and their value of Oral Bioavailability and Drug-likeness.
